# Supplementary material for: Multidimensional Single-Nuclei RNA-Seq Reconstruction of Adipose Tissue Reveals Adipocyte Plasticity Underlying Thermogenic Response
Source: Cells. 2021 Nov 8;10(11):3073. doi: 10.3390/cells10113073 (PMC8618495; doi:10.3390/cells10113073)
Supplement: Supplementary file 1 [file cells-10-03073-s001.zip]

Archive with 3 entries (3 files):
- cells-1410315-Supplementary Figure Captions.pdf
- cells-1410315-supplementary figure resubmitted.pdf
- cells-1410315-supplementary table proofback.xlsx
